# Supplementary material for: Light-induced synchronization of the SCN coupled oscillators and implications for entraining the HPA axis
Source: Front Endocrinol (Lausanne). 2022 Oct 27;13:960351. doi: 10.3389/fendo.2022.960351 (PMC9648564; doi:10.3389/fendo.2022.960351)
Supplement: Supplementary file 1 [file Table_1.xlsx]

## Sheet: Sheet1
Table 1: Model nominal parameter values and their sources. Parameters estimated in this study are denoted with a (*)
#	Parameter	Value	Unit	Compartment/References	Description
1		9.18		Core [37; 42]	Maximal rate of Per/Cry transcription
2		1.02			Michaelis constant of Per/Cry transcription
3		0.57			Inhibition constant of Per/Cry transcription
4		5			VIP coupling strength in the core
5		8			Hill coefficient of activation effect of VIP
6		8			Hill coefficient of inhibition of Per/Cry transcription
7		0.12			Degradation rate of Per/Cry mRNA
8		0.25			light sensitivity in the core
9		50			Michaelis constant of light input
10		0.31			Complex formation rate of Per-Cry mRNA
11		2			Number of PER-CRY complex forming subunits
12		0.05			Degradation rate of cytoplasmatic PER-CRY
13		0.24			Nuclear import rate of the PER-CRY complex
14		0.02			Nuclear export rate of PER-CRY complex
15		0.12			Degradation rate of the nuclear PER-CRY complex
16		3.67			Maximal rate of Bmal1 transcription
17		2.2			Michaelis constant of Bmal1 transcription
18		3			Hill coefficient of activation of Bmal1 transcription
19		0.77			Degradation rate of Bmal1 mRNA
20		0.24			Translation rate of BMAL1
21		0.06			Degradation rate of cytoplasmatic BMAL1
22		0.46			Nuclear import rate of BMAL1
23		0.06			Nuclear export rate of BMAL1
24		0.12			Degradation rate of nuclear BMAL1
25		0.09			Activation rate of nuclear CLOCK-BMAL1
26		0.003			Deactivation rate of CLOCK-BMAL1
27		0.01			Degradation rate of CLOCK-BMAL1
28		1.5			Synthesis rate of VIP
29		1.5			Degradation rate of VIP
30		10.26		Shell [37; 42]	Maximal rate of Per/Cry transcription
31		1.14			Michaelis constant of Per/Cry transcription
32		0.64			Inhibition constant of Per/Cry transcription
33		10			AVP coupling strength in the shell
34		6			Hill coefficient of activation effect of AVP
35		9			Hill coefficient of inhibition of Per/Cry transcription
36		0.14			Degradation rate of Per/Cry mRNA
37		0.34			Complex formation rate of Per-Cry mRNA
38		2			Number of PER-CRY complex forming subunits
39		0.06			Degradation rate of cytoplasmatic PER-CRY
40		0.27			Nuclear import rate of the PER-CRY complex
41		0.02			Nuclear export rate of PER-CRY complex
42		0.13			Degradation rate of the nuclear PER-CRY complex
43		4.1			Maximal rate of Bmal1 transcription
44		2.46			Michaelis constant of Bmal1 transcription
45		3			Hill coefficient of activation of Bmal1 transcription
46		0.85			Degradation rate of Bmal1 mRNA
47		0.27			Translation rate of BMAL1
48		0.07			Degradation rate of cytoplasmatic BMAL1
49		0.51			Nuclear import rate of BMAL1
50		0.07			Nuclear export rate of BMAL1
51		0.14			Degradation rate of nuclear BMAL1
52		0.1			Activation rate of nuclear CLOCK-BMAL1
53		0.003			Deactivation rate of CLOCK-BMAL1
54		0.01			Degradation rate of CLOCK-BMAL1
55		1			Synthesis rate of AVP
56		1			Degradation rate of AVP
57		0.38			Zero order synthesis rate constant of CRH
58		0.007	1		VIP sensitivity of the shell
59		6.54		HPA axis [36; 42]	Hypothalamic negative feedback
60		0.35			First order rate constant for CRH degradation
61		4.39			Michaelis-Menten constant for CRH degradation
62		8			AVP coupling strength of the HPA
63		0.46			First order rate constant for synthesis of ACTH
64		1.63			Pituitary negative feedback
65		1			First order rate constant for degradation of ACTH
66		0.85			Michaelis-Menten constant for ACTH degradation
67		0.73			Feedforward adrenal sensitivity
68		0.72			First order rate constant for CORT degradation
69		0.18			Michaelis-Menten constant for CORT degradation
70		2.9			Zero order rate constant for synthesis of GR mRNA
71		1.2			First order rate constant for degradation of GR
72		0.49			GR recycle fraction from nucleus to cytoplasm
73		0.57			Rate of GR recycling from nucleus to cytoplasm
74		0.03			Second-order rate constant for CORT-GR binding
75		0.06			First order rate constant for degradation of GR
76		0.11			First order rate constant for degradation of GR mRNA
77		0.63			Rate of GR translocation from cytoplasm to nucleus
78		0.5	1	SCN topology parameters	Threshold distance within the core subpopulation
79		0.5	1		Threshold distance within the shell subpopulation
80		2.8	1		Maximum distance between the core and the shell
81		4.6			Distance constant controlling the inter-subpopulation connections in the distance-dependent network
82		3.4			Distance baseline controlling the inter-subpopulation connections in the distance-dependent network
83		16			Maximum photoperiod
84		4	1		Probability index controlling the inter-subpopulation connections in the probability-dependent network
85		0.01	1		Minimum core-shell coupling probability in the probability-dependent network
