# Supplementary material for: Light-induced synchronization of the SCN coupled oscillators and implications for entraining the HPA axis
Source: Front Endocrinol (Lausanne). 2022 Oct 27;13:960351. doi: 10.3389/fendo.2022.960351 (PMC9648564; doi:10.3389/fendo.2022.960351)
Supplement: Supplementary file 2 [file Table_2.xlsx]

## Sheet: Sheet1
	Table 2: The stochastic nature of the system with different coupling strengths
		No coupling	Intrasubpopulation coupling (core-core, shell-shell)	Intrasubpopulation and Intersubpopulation coupling (core-core, shell-shell, core-shell)
	VIP ensemble average amplitude (a.u.)	0.2452	1.632	1.632
	Synchronization level in the core	0.0051	0.4947	0.4947
	VIP ensemble average period (h)	24.21	24.05	24.05
	The standard deviation of period in the core (h)	0.2347	0.0442	0.0442
	VIP ensemble average phase (h)	12.52	3.69	3.69
	The standard deviation of phase in the core (h)	7.28	1.19	1.19
	AVP ensemble average amplitude (a.u.)	0.1887	1.1528	1.7365
	Synchronization level in the shell	0.0038	0.2458	0.5954
	AVP ensemble average period (h)	23.84	23.69	23.82
	The standard deviation of period in the shell (h)	0.2276	0.1808	0.361
	AVP ensemble average phase (h)	12.09	3.58	4.44
	The standard deviation of phase in the shell (h)	6.92	1.37	1.11
